# Supplementary material for: Bioinstructive Layer-by-Layer-Coated Customizable 3D Printed Perfusable Microchannels Embedded in Photocrosslinkable Hydrogels for Vascular Tissue Engineering
Source: Biomolecules. 2021 Jun 10;11(6):863. doi: 10.3390/biom11060863 (PMC8230362; doi:10.3390/biom11060863)
Supplement: Supplementary file 1 [file biomolecules-11-00863-s001.zip]

Archive with 1 entries (1 files):
- biomolecules-1240172-supplementary.mp4
